# Supplementary material for: Differential Expression of LHR and FSHR in Canine Mammary Tumors: Correlation with Malignancy and Spay Status
Source: Vet Sci. 2025 May 19;12(5):496. doi: 10.3390/vetsci12050496 (PMC12116059; doi:10.3390/vetsci12050496)
Supplement: Supplementary file 1 [file vetsci-12-00496-s001.zip]

Archive with 1 entries (1 files):
- vetsci-3579247-supplementary.pdf
